# Supplementary material for: Epigenetic and Transcriptional Shifts in Human Neural Stem Cells after Reprogramming into Induced Pluripotent Stem Cells and Subsequent Redifferentiation
Source: Int J Mol Sci. 2024 Mar 12;25(6):3214. doi: 10.3390/ijms25063214 (PMC10969834; doi:10.3390/ijms25063214)
Supplement: Supplementary file 1 [file ijms-25-03214-s001.zip]

Archive with 1 entries (1 files):
- ijms-2889085-supplementary.pdf
